# Supplementary material for: Long telomere inheritance through budding yeast sexual cycles
Source: Genetics. 2025 Jul 14;231(1):iyaf129. doi: 10.1093/genetics/iyaf129 (PMC12406008; doi:10.1093/genetics/iyaf129)
Supplement: iyaf129_Supplementary_Data [file iyaf129_supplementary_data.zip]

Archive with 10 entries (10 files):
- Figure_S1_GENETICS-2025-308237.pdf
- Figure_S2_GENETICS-2025-308237.pdf
- Figure_S3A_GENETICS-2025-308237.pdf
- Figure_S3B_GENETICS-2025-308237.pdf
- Figure_S3C_GENETICS-2025-308237.pdf
- Figure_S3D_GENETICS-2025-308237.pdf
- File_S1_GENETICS-2025-308237.xlsx
- File_S2_GENETICS-2025-308237.xlsx
- File_S3_GENETICS-2025-308237.xlsx
- Supplemental_Material_Legends_GENETICS-2025-308237.docx
