# Supplementary material for: Long telomere inheritance through budding yeast sexual cycles
Source: Genetics. 2025 Jul 14;231(1):iyaf129. doi: 10.1093/genetics/iyaf129 (PMC12406008; doi:10.1093/genetics/iyaf129)
Supplement: iyaf129_Supplementary_Data [file iyaf129_supplementary_data.zip › File_S1_GENETICS-2025-308237.xlsx]

## Sheet: Sheet1
Telomere length estimations (made using ImageLab)
Figure 2B
strain	VIR telomere length (kb)
	P1	P5	P9
WT	2
mre11∆	1.8
rif1∆	2.4
rif2∆	2.7
mre11∆/WT	2	2	2
rif1∆/WT	2.4, 2.1	2.2	2.2
rif1∆/yku70∆	2.5, 2.1	2.4, 2.1	2.2
rif1∆/rif2∆	2.5	2.9	3.1
Figure 3
strain	VIR telomere length (kb)
	P1	P10	P15	P20	P25	P30	P35
rif1∆ clone A	2.7	3	3.6	3.8	4.2	3.9	4.1
rif1∆ clone B	2.3	2.4	3.0, 2.8	3.2, 2.8	3.2, 2.8	3.1	3.1
rif2∆ clone A	2.1	2.3	2.3	2.5	2.7	2.6	2.8
rif2∆ clone B	2.1	2.2	2.4	2.9, 2.4	2.7	3.1, 2.8	2.7, 2.4
Figure 4
strain	telomere length (kb)
	VIR	XVL	IIIL
WT/rif2∆	2.5, 2.1	2.2, 1.8	2.2, 1.9
WT	2.1	1.7	1.9
rif2∆	2.8	2.3	2.2
WT (1a)	2.1	1.8	2.1
rif2∆ (1b)	2.2	1.8	2.2
rif2∆ (1c)	2.4	2.2	2.2
WT (1d)	2.3	2	2.1
rif2∆ (2a)	2.4	1.8	2
WT (2b)	2.3	1.7	2.1
rif2∆ (2c)	2.1	2.2	2.2
WT (2d)	2	2.1	2
WT (3a)	2.4	1.7	1.9
WT (3b)	2	1.7	2.1
rif2∆ (3c)	2.5	2.2	2
rif2∆ (3d)	2.1	2.2	2.1
WT (4a)	2.4	1.7	2.1
rif2∆ (4b)	2.2	2	2.1
rif2∆ (4c)	2.4	1.8	2
WT (4d)	2.1	1.7	1.9
WT (5a)	2.5	1.7	1.9
WT (5b)	2	1.7	2
rif2∆ (5c)	2.2	2.1	2.1
rif2∆ (5d)	2.6	2.1	1.9
rif2∆ (6a)	2.5	2.1	2
rif2∆ (6b)	2.1	1.8	2
WT (6c)	2.4	1.7	2.2
WT (6d)	2.1	2	2.1
Figure 5A
strain	VIR telomere length (kb)
WT	2.1
WT (long VIR)	2.5
WT/WT (long VIR)	2.5, 2.1
WT (1a)	-
WT (1b)	2.1
WT (1c)	2.1
WT (1d)	2.1
WT (2a)	2.1
WT (2b, long VIR)	2.4
WT (2c)	2.1
WT (2d, long VIR)	2.4
WT (3a, long VIR)	2.4
WT (3b)	2.1
WT (3c)	2.1
WT (3d)	2
Figure 5B
strain	VIR telomere length (kb)
WT	2.1
WT (long VIR)	2.4
WT/WT (long VIR)	2.4, 2.1
WT (1a)	2.1
WT (1b, long VIR)	2.3
WT (1c)	2
WT (1d, long VIR)	2.2
WT (2a)	2
WT (2b, long VIR)	2.3
WT (2c, long VIR)	2.2
WT (2d)	2
Figure S1A
strain	VIR telomere length (kb)
	P1	P5	P9
WT	2
mre11∆	1.8
rif1∆	2.4
rif2∆	2.7
WT/WT	2	2	2
WT/rif2∆	2.6, 2.0	2.1	2.2
mre11∆/rif2∆	2.6, 2.0	2.4, 2.1	2.1
rif1∆/WT	2.4, 2.1	2.2	2.2
rif1∆/yku70∆	2.5, 2.1	2.4, 2.1	2.2
rif1∆/rif2∆	2.5	2.9	3.1
WT	2.1
Figure S1B
strain	VIR telomere length (kb)
	P1	P5	P9
WT	2
mre11∆	1.8
rif1∆	2.4
rif2∆	2.7
WT/WT	2.1	2	2.1
WT/rif2∆	2.6, 2.0	2	2.1
mre11∆/rif2∆	2.6, 2.0	2.4, 2.0	2.2, 2.0
rif1∆/WT	2.3, 2.1	2.2	2.2
rif1∆/yku70∆	2.4, 2.1	2.3	2.2
rif1∆/rif2∆	2.7	2.8, 2.5	2.7, 2.5
WT	2.1
Figure S1C
strain	VIR telomere length (kb)
	P1	P5	P9
WT	2
rif1∆	2.4
rif2∆	2.7
mre11∆	1.8
WT/WT	2	2	2
WT/yku70∆	2		2
mre11∆/WT	2	2	2
mre11∆/yku70∆	2		2
mre11∆/rif2∆	2.6, 2.0	2.5, 2.1	2.1
rif1∆/yku70∆	2.5, 2.1	2.2	2.2
WT	2
Figure S1D
strain	VIR telomere length (kb)
	P1	P5	P9
WT	2.1
rif1∆	2.4
rif2∆	2.7
mre11∆	1.9
WT/WT	2.1	2.1	2.1
WT/yku70∆		2.1
mre11∆/WT	2	2	2.1
mre11∆/yku70∆	2	2.1	2.1
mre11∆/rif2∆	2.6, 2.1	2.4, 2.1	2.2, 2.0
rif1∆/yku70∆	2.4, 2.1	2.3	2.2
WT	2.1
Figure S2
strain	VIR telomere length (kb)
WT	2
rif2∆	2.5
WT/rif2∆	2.5, 2.1
WT (1a)	2.3
rif2∆ (1b)	2.4
rif2∆ (1c)	2.2
WT (1d)	2.1
WT (2a)	2.4
rif2∆ (2b)	2.4
rif2∆ (2c)	2.2
WT (2d)	2.3
WT (3a)	2.1
WT (3b)	2.1
rif2∆ (3c)	2.4
rif2∆ (3d)	2.4
rif2∆ (4a)	2.2
WT (4b)	2
WT (4c)	2
rif2∆ (4d)	2.1
rif2∆ (5a)	2.3
WT (5b)	2
WT (5c)	2
rif2∆ (5d)	2.3
