# Supplementary material for: Long telomere inheritance through budding yeast sexual cycles
Source: Genetics. 2025 Jul 14;231(1):iyaf129. doi: 10.1093/genetics/iyaf129 (PMC12406008; doi:10.1093/genetics/iyaf129)
Supplement: iyaf129_Supplementary_Data [file iyaf129_supplementary_data.zip › File_S2_GENETICS-2025-308237.xlsx]

## Sheet: Sheet1
Figure 4
Tetrad	Spore	rif2∆	Mating Type (MT)	Long VIR	Long XVL	Long IIIL
Parent 1	-	WT	alpha	n (normal)	n	n
Parent 2	-	rif2∆	a	l (long)	l	l
1	a	WT	a	n	n	n
	b	rif2∆	alpha	n	n	l
	c	rif2∆	alpha	l	l	l
	d	WT	a	l	l	n
2	a	rif2∆	alpha	l	n	n
	b	WT	alpha	l	n	l
	c	rif2∆	a	n	l	l
	d	WT	a	n	l	n
3	a	WT	alpha	l	n	n
	b	WT	a	n	n	l
	c	rif2∆	a	l	l	n
	d	rif2∆	alpha	n	l	l
4	a	WT	a	l	n	l
	b	rif2∆	alpha	n	l	l
	c	rif2∆	a	l	l	n
	d	WT	alpha	n	n	n
5	a	WT	alpha	l	n	n
	b	WT	a	n	n	l
	c	rif2∆	a	n	l	l
	d	rif2∆	alpha	l	l	n
6	a	rif2∆	alpha	l	l	n
	b	rif2∆	a	n	n	n
	c	WT	a	l	n	l
	d	WT	alpha	n	l	l
Tetrad	rif2∆ × MT	rif2∆ × Long VIR	rif2∆ × Long XVL	rif2∆ × Long IIIL	MT × Long VIR	MT × Long XVL	MT × Long IIIL	Long VIR × Long XVL	Long VIR × Long IIIL	Long XVL × Long IIIL
1	NPD	Tetratype	Tetratype	PD	Tetratype	Tetratype	NPD	PD	Tetratype	Tetratype
2	Tetratype	Tetratype	Tetratype	Tetratype	NPD	PD	Tetratype	NPD	Tetratype	Tetratype
3	Tetratype	Tetratype	PD	Tetratype	Tetratype	Tetratype	Tetratype	Tetratype	NPD	Tetratype
4	Tetratype	Tetratype	PD	Tetratype	PD	Tetratype	Tetratype	Tetratype	Tetratype	Tetratype
5	Tetratype	Tetratype	PD	Tetratype	NPD	Tetratype	PD	Tetratype	NPD	Tetratype
6	Tetratype	Tetratype	Tetratype	NPD	Tetratype	NPD	Tetratype	Tetratype	Tetratype	Tetratype
Marker Pair	Tetratype	PD	NPD
rif2∆ × MT	5	0	1
rif2∆ × Long VIR	6	0	0
rif2∆ × Long XVL	3	3	0
rif2∆ × Long IIIL	4	1	1
MT × Long VIR	3	1	2
MT × Long XVL	4	1	1
MT × Long IIIL	4	1	1
Long VIR × Long XVL	4	1	1
Long VIR × Long IIIL	4	0	2
Long XVL × Long IIIL	6	0	0
Figure S2
Tetrad	Spore	rif2∆	MT	Long VIR
Parent 1	-	WT	a	n
Parent 2	-	rif2∆	alpha	l
1	a	WT	a	l
	b	rif2∆	alpha	l
	c	rif2∆	a	n
	d	WT	alpha	n
2	a	WT	a	l
	b	rif2∆	a	l
	c	rif2∆	alpha	n
	d	WT	alpha	n
3	a	WT	a	n
	b	WT	alpha	n
	c	rif2∆	a	l
	d	rif2∆	alpha	l
4	a	rif2∆	alpha	l
	b	WT	a	n
	c	WT	a	n
	d	rif2∆	alpha	l
5	a	rif2∆	a	l
	b	WT	a	n
	c	WT	alpha	n
	d	rif2∆	alpha	l
Tetrad	rif2∆ × MT	rif2∆ × Long VIR	MT × Long VIR
1	Tetratype	Tetratype	Tetratype
2	Tetratype	Tetratype	PD
3	Tetratype	PD	Tetratype
4	PD	PD	NPD
5	Tetratype	PD	Tetratype
Marker Pair	Tetratype	PD	NPD
rif2∆× MT	4	1	0
rif2∆ × Long VIR	2	3	0
MT × Long VIR	3	1	1
