# Supplementary material for: Long telomere inheritance through budding yeast sexual cycles
Source: Genetics. 2025 Jul 14;231(1):iyaf129. doi: 10.1093/genetics/iyaf129 (PMC12406008; doi:10.1093/genetics/iyaf129)
Supplement: iyaf129_Supplementary_Data [file iyaf129_supplementary_data.zip › File_S3_GENETICS-2025-308237.xlsx]

## Sheet: Sheet1
Estimated telomere lengths (kb)							Individual telomere shortening rates were calculated as the average of the rates between P0–P1 (29 divisions) and P1–P4 (82 divisions). P0 corresponds to long VIR telomere length in a WT haploid. The formula used was: ((P0 - P1)/29 + (P1 - P4)/82) / 2.
WT/WT	P0	P1	P4				For clone B of WT/mre11∆, the P1 DNA sample was not digested, so the telomere shortening rate was calculated between P0 and P4 using the formula: (P0 - P4)/107
A	2.4	2.3	2.1
B	2.4	2.4	2.3
C	2.4	2.4	2.2				Clone	Mutant	Rate (kb/gen)	rate (bp/gen)	mean
D	2.4	2.3	2.2				A	WT/WT	0.00294365	2.94365
							B	WT/WT	0.000609756	0.609756
							C	WT/WT	0.00121951	1.21951
WT/yku70∆	P0	P1	P4				D	WT/WT	0.00233389	2.33389	1.7767
A	2.4	2.3	2.2				A	WT/yku70∆	0.00233389	2.33389
B	2.3	2.3	2.1				B	WT/yku70∆	0.00121951	1.21951
C	2.4	2.3	2.1				C	WT/yku70∆	0.00294365	2.94365
D	2.4	2.2	2				D	WT/yku70∆	0.00466779	4.66779	2.79121
							A	WT/mre11∆	0.00243902	2.43902
							B	WT/mre11∆	0.00373832	3.73832
WT/mre11∆	P0	P1	P4				C	WT/mre11∆	0.00121951	1.21951
A	2.3	2.3	1.9				D	WT/mre11∆	0.000609756	0.609756	2.00165
B	2.3	no data	1.9				A	WT/tel1∆	0.00355341	3.55341
C	2.3	2.3	2.1				B	WT/tel1∆	0.00233389	2.33389
D	2.3	2.3	2.2				C	WT/tel1∆	0.00172414	1.72414
							D	WT/tel1∆	0.00121951	1.21951	2.20774
							A	WT/nmd2∆	0.00233389	2.33389
WT/tel1∆	P0	P1	P4				B	WT/nmd2∆	0.00355341	3.55341
A	2.3	2.2	1.9				C	WT/nmd2∆	0.00172414	1.72414
B	2.3	2.2	2.1				D	WT/nmd2∆	0.00233389	2.33389	2.48633
C	2.3	2.2	2.2
D	2.3	2.3	2.1
WT/nmd2∆	P0	P1	P4
A	2.3	2.2	2.1
B	2.3	2.2	1.9
C	2.3	2.2	2.2
D	2.3	2.2	2.1
